# Supplementary material for: Versatile Self-Assembly of Triblock Peptides into Stable Collagen Mimetic Heterotrimers
Source: Int J Mol Sci. 2024 Jun 14;25(12):6550. doi: 10.3390/ijms25126550 (PMC11203499; doi:10.3390/ijms25126550)
Supplement: Supplementary file 1 [file ijms-25-06550-s001.zip]

Archive with 1 entries (1 files):
- ijms-2986794-supplementary.pdf
